# Supplementary material for: Cytokine Indicators Associated with Disease Severity in Severe Fever with Thrombocytopenia Syndrome: A Systematic Review and Meta-Analysis
Source: Pathogens. 2026 Jul 17;15(7):755. doi: 10.3390/pathogens15070755 (PMC13415233; doi:10.3390/pathogens15070755)
Supplement: Supplementary file 1 [file pathogens-15-00755-s001.zip]

Archive with 3 entries (2 files):
- pathogens-4391046-supplementary/
- pathogens-4391046-supplementary/pathogens-4391046-supplementary table S2.pdf
- pathogens-4391046-supplementary/pathogens-4391046-supplementary.pdf
